# Supplementary material for: Enzyme characterization and biological activities of a resuscitation promoting factor from an oil degrading bacterium Rhodococcus erythropolis KB1
Source: PeerJ. 2019 May 21;7:e6951. doi: 10.7717/peerj.6951 (PMC6534110; doi:10.7717/peerj.6951)
Supplement: Supplemental Information 1 [file peerj-07-6951-s001.fasta]

>Seq1 [organism=Rhodococcus erythropolis] Rhodococcus erythropolis KB1 Rpf
ATGAGCGGACGCCATCGCAAGCCCACCACCACCGGCCGCACTGTCGCCAAGGTCGCCGTCACCGGCGCCATCATGGGCGTAGCAGGAATTGCAGCCACCGGAACCGCAAACGCTGCCCCCGACTCCGACTGGGATCGTCTCGCCCAGTGTGAGGCCGGCGGAAACTGTGCCATCAACACGGGCAACGGTTACCAGGGCGGACTGCAGTTCTCCCCCAGCACGTGGAACGCACACGGCGGCGGACAGTACGCAGCCACCGCAAACCAGGCCACTCGCGAGCAGCAGATCGTTGTTGCCGAGCGTGTTCTCGCAAACCAGGGTTGGGGCGCATGGCCGTCCTGCTCCTCCAGCCTCGGGCTGAGCAGCGGCGCCACCGAGCGTTCCGCTCCAGCCACCACGGCTCCTCAGGCAGCTCCGGCTCCGGCGCAGCAGGTCGCACAGACCGTTGCACACCCGGTCGCCGACGCCATCGATCAGGCAATCGCATTCGCCGAGGCCAACGGCATCCCGGTCGACCCGCAGATCCTCGCAGTCGCCGACACCGCGAAGTCGTTCCTCAAGTAA
